# Supplementary material for: Genome Mining Demonstrates the Widespread Occurrence of Gene Clusters Encoding Bacteriocins in Cyanobacteria
Source: PLoS One. 2011 Jul 20;6(7):e22384. doi: 10.1371/journal.pone.0022384 (PMC3140520; doi:10.1371/journal.pone.0022384)
Supplement: Table S3 — Cyanobacterial precursors identified in this study. (XLS) [file pone.0022384.s005.xls]

## Sheet: Sheet1
Table S3. Cyanobacterial precursors identified in this study
Locus_tag	Gene Cluster Group	Precursor Family	Current annotation	Accession	Start	End	# residues	strand	MW	PI	Charge	Organism
AM1_4010	I	HetP	heterocyst differentiation protein, putative	CP000828	4058552	4058971	139	reverse	16263.4	8.9586	4.5	Acaryochloris marina MBIC11017
AM1_1754	III	NHLP	hypothetical protein	CP000828	1743277	1743510	77	forward	7709.38	3.1162	-7	Acaryochloris marina MBIC11017
AM1_1755	III	NHLP	hypothetical protein	CP000828	1743784	1744017	77	forward	7703.41	3.4397	-7	Acaryochloris marina MBIC11017
AM1_1756	III	NHLP	hypothetical protein	CP000828	1744187	1744420	77	forward	7709.42	3.5206	-6	Acaryochloris marina MBIC11017
AM1_1757	III	NHLP	conserved hypothetical protein	CP000828	1744578	1744823	81	forward	8648.43	3.9015	-6	Acaryochloris marina MBIC11017
AM1_1760	III		hypothetical protein	CP000828	1748601	1748918	105	forward	11412.7	3.9765	-6	Acaryochloris marina MBIC11017
CDS13	III			CP000828	780058	780300	80	forward	9296.72	9.706	5	Acaryochloris marina MBIC11017
Ava_1190	I		Protein of unknown function DUF427	CP000117	1465544	1466038	164	forward	18615.9	5.5483	-2.5	Anabaena variabilis ATCC 29413
Ava_4372	II		conserved hypothetical protein	CP000117	5480683	5480940	85	forward	9626.67	4.4564	-4	Anabaena variabilis ATCC 29413
Ava_4373	II		conserved hypothetical protein	CP000117	5481577	5481819	80	forward	8526.37	4.0452	-6	Anabaena variabilis ATCC 29413
Ava_4374	II		conserved hypothetical protein	CP000117	5481965	5482207	80	forward	8556.36	3.9586	-7	Anabaena variabilis ATCC 29413
Ava_4375	II		conserved hypothetical protein	CP000117	5482353	5482589	78	forward	8200.02	4.0452	-6	Anabaena variabilis ATCC 29413
Ava_4376	II		conserved hypothetical protein	CP000117	5482703	5482939	78	forward	8200.02	4.0452	-6	Anabaena variabilis ATCC 29413
Ava_4377	II		conserved hypothetical protein	CP000117	5483049	5483285	78	forward	8256.09	4.0452	-6	Anabaena variabilis ATCC 29413
CDS2	II			CP000117	5483702	5483923	73	forward	8381.57	6.7988	0.5	Anabaena variabilis ATCC 29413
Ava_4380	II	HetP	HetP protein	CP000117	5486864	5487145	93	forward	10903.7	8.4711	4	Anabaena variabilis ATCC 29413
Ava_0625	III	NHLP	conserved hypothetical protein	CP000117	787111	787317	68	forward	7592.36	12.0263	4	Anabaena variabilis ATCC 29413
Ava_0624	III	N11P	conserved hypothetical protein	CP000117	786177	786437	86	forward	9067.8	8.4836	1	Anabaena variabilis ATCC 29413
Ava_0623	III	N11P	conserved hypothetical protein	CP000117	785618	785806	62	forward	6747.38	4.5456	-2	Anabaena variabilis ATCC 29413
Ava_2395	III		conserved hypothetical protein	CP000117	2977455	2977721	88	forward	10230.5	5.7202	-1	Anabaena variabilis ATCC 29413
Ava_2396	III	NHLP	hypothetical protein	CP000117	2978861	2979169	102	forward	10790	3.9902	-4	Anabaena variabilis ATCC 29413
Ava_2397	III	NHLP	conserved hypothetical protein	CP000117	2979352	2979600	82	forward	9343.46	4.4202	-3	Anabaena variabilis ATCC 29413
Ava_B0236	IV	NHLP	hypothetical protein	CP000119	263976	264200	74	reverse	8063.08	4.0543	-6.5	Anabaena variabilis ATCC 29413
Ava_1131	V	NHLP	nitrile hydratase-like	CP000117	1384411	1384761	116	forward	12765.5	4.132	-10.5	Anabaena variabilis ATCC 29413
Ava_4222	VI	DUF37	Protein of unknown function DUF37	CP000117	5293183	5293431	82	forward	9555.24	8.7739	6.5	Anabaena variabilis ATCC 29413
Ava_1098	-	HetP	heterocyst differentiation protein	CP000117	1339687	1340166	159	forward	18215.5	6.6727	0.5	Anabaena variabilis ATCC 29413
CDS14	III			DS990556	1620426	1620614	62	forward	6138.6	6.5093	0	Cyanobium PCC 7001
CDS15	III			DS990556	1620707	1620847	46	reverse	5023.88	11.8512	5.5	Cyanobium PCC 7001
Cyan7425_1759	VII	N11P	Protein of unknown function nitrogen fixation	CP001344	1605345	1605695	116	reverse	12688.9	4.018	-9.5	Cyanothece PCC 7425
cce_2673	II		hypothetical protein	CP000806	2743712	2743963	83	reverse	9052.11	4.1955	-4	Cyanothece ATCC 51142
CDS3	II			CP000806	2743994	2744257	87	reverse	9529.64	5.5593	-1	Cyanothece ATCC 51142
cce_2674	II		hypothetical protein	CP000806	2744355	2744615	86	reverse	9403.53	4.4762	-4.5	Cyanothece ATCC 51142
cce_2675	II		hypothetical protein	CP000806	2744800	2745063	87	reverse	9133.11	4.1079	-6	Cyanothece ATCC 51142
cce_2676	II		hypothetical protein	CP000806	2745316	2745582	88	reverse	9367.31	4.541	-3	Cyanothece ATCC 51142
cce_2677	II	HetP	HetP protein	CP000806	2188113	2188508	131	reverse	15358.3	9.7487	8.5	Cyanothece ATCC 51142
CY0110_11572	II	HetP	heterocyst differentiation protein	AAXW01000015	58023	58412	129	forward	14909.8	9.5792	6.5	Cyanothece CCY0110
CY0110_11577	II		hypothetical protein	AAXW01000015	58696	58932	78	forward	8030.64	4.1322	-4	Cyanothece CCY0110
CY0110_11582	II		hypothetical protein	AAXW01000015	59154	59426	90	forward	9973.09	4.137	-6	Cyanothece CCY0110
CY0110_11587	II		hypothetical protein	AAXW01000015	59663	59950	95	forward	10147.2	3.8831	-6.5	Cyanothece CCY0110
CY0110_11592	II		hypothetical protein	AAXW01000015	59994	60155	53	forward	5852.64	7.7034	1	Cyanothece CCY0110
CY0110_11597	II		hypothetical protein	AAXW01000015	60195	60461	88	forward	9301.2	3.8513	-8.5	Cyanothece CCY0110
CY0110_26642	II		hypothetical protein	AAXW01000015	30951	31175	74	forward	8466.61	3.7673	-9	Cyanothece CCY0110
PCC7424_0418	II	NHLP	hypothetical protein	CP001291	461785	461943	52	reverse	5713.3	3.3554	-7	Cyanothece PCC 7424
PCC7424_0419	II	NHLP	hypothetical protein	CP001291	462015	462173	52	reverse	5713.3	3.3554	-7	Cyanothece PCC 7424
PCC7424_0420	II	NHLP	hypothetical protein	CP001291	462246	462404	52	reverse	5713.3	3.3554	-7	Cyanothece PCC 7424
PCC7424_0421	II	NHLP	hypothetical protein	CP001291	462473	462631	52	reverse	5617.23	3.4467	-6	Cyanothece PCC 7424
PCC7424_0422	II	NHLP	hypothetical protein	CP001291	462703	462861	52	reverse	5617.23	3.4467	-6	Cyanothece PCC 7424
PCC7424_3517	II	HetP	heterocyst differentiation protein	CP001291	2033810	2034202	130	reverse	15503.4	9.3233	6.5	Cyanothece PCC 7424
PCC7424_3516	II		hypothetical protein	CP001291	3907554	3907769	71	reverse	7723.65	4.0276	-5	Cyanothece PCC 7424
PCC7424_3515	II	N11P	hypothetical protein	CP001291	3907120	3907404	94	reverse	9847.1	4.1734	-4	Cyanothece PCC 7424
PCC7424_3514	II		hypothetical protein	CP001291	3906548	3906814	88	reverse	9243.23	4.3803	-3	Cyanothece PCC 7424
PCC7424_3513	II	NHLP	hypothetical protein	CP001291	3906267	3906512	81	reverse	8949.26	4.7341	-1.5	Cyanothece PCC 7424
PCC7424_3512	II		hypothetical protein	CP001291	3906016	3906237	73	reverse	8181.15	6.215	-0.5	Cyanothece PCC 7424
Cyan7425_2898	IV	N11P	hypothetical protein	CP001344	2859272	2859487	71	forward	7352.82	3.2105	-13	Cyanothece PCC 7425
Cyan7425_3045	IV	N11P	hypothetical protein	CP001344	3021264	3021548	94	reverse	10216.2	3.6526	-10	Cyanothece PCC 7425
Cyan7425_3048	IV	N11P	hypothetical protein	CP001344	3026256	3026546	96	reverse	10346.4	3.6003	-10	Cyanothece PCC 7425
Cyan7425_3049	IV	N11P	conserved hypothetical protein	CP001344	3026591	3026875	94	reverse	10097.1	4.0852	-7	Cyanothece PCC 7425
Cyan7425_3050	IV	N11P	hypothetical protein	CP001344	3027053	3027364	103	reverse	11102.2	3.6658	-10	Cyanothece PCC 7425
Cyan7425_3051	IV	N11P	hypothetical protein	CP001344	3027468	3027755	95	reverse	10315.3	3.8804	-8.5	Cyanothece PCC 7425
CDS34	IV	NHLP		CP001344	3027859	3028002	47	reverse	4889.33	3.6457	-7	Cyanothece PCC 7425
Cyan7425_3052	IV	N11P	hypothetical protein	CP001344	3028003	3028308	101	reverse	10786.8	3.7199	-10.5	Cyanothece PCC 7425
Cyan7425_3053	IV	N11P	conserved hypothetical protein	CP001344	3028455	3028745	96	reverse	10396.2	3.7178	-9	Cyanothece PCC 7425
Cyan7425_3976	IV	N11P	conserved hypothetical protein	CP001344	4008097	4008384	95	forward	10414.8	4.4817	-3	Cyanothece PCC 7425
Cyan7425_3977	IV	N11P	hypothetical protein	CP001344	4008457	4008741	94	forward	10516.8	4.5823	-3.5	Cyanothece PCC 7425
Cyan7425_3978	IV	N11P	conserved hypothetical protein	CP001344	4008920	4009204	94	forward	10689.9	4.2267	-5	Cyanothece PCC 7425
Cyan7425_5239	IV	N11P	hypothetical protein	CP001344	5345858	5346025	55	reverse	5816.34	3.7763	-8	Cyanothece PCC 7425
Cyan7425_5240	IV	N11P	hypothetical protein	CP001344	5346111	5346272	53	reverse	5839.37	3.8432	-7	Cyanothece PCC 7425
Cyan7425_5241	IV	N11P	hypothetical protein	CP001344	5346359	5346520	53	reverse	5881.35	3.8078	-8	Cyanothece PCC 7425
PCC8801_2683	II	NHLP	conserved hypothetical protein	CP001287	2772775	2772942	55	reverse	5913.61	3.9376	-5	Cyanothece PCC 8801
PCC8801_2689	II	N11P	Protein of unknown function nitrogen fixation	CP001287	2777492	2777830	112	reverse	12664	4.0368	-10	Cyanothece PCC 8801
PCC8801_2690	II	N11P	Protein of unknown function nitrogen fixation	CP001287	2777846	2778154	102	reverse	11944.3	4.0423	-11.5	Cyanothece PCC 8801
PCC8801_2691	II		conserved hypothetical protein	CP001287	2778159	2778602	147	reverse	16078.2	6.2319	-0.5	Cyanothece PCC 8801
PCC8801_2692	II		conserved hypothetical protein	CP001287	2778618	2778833	71	reverse	7903.08	4.1767	-5.5	Cyanothece PCC 8801
PCC8801_3266	II	HetP	heterocyst differentiation protein	CP001287	3415726	3416100	124	forward	14664.6	9.6801	7.5	Cyanothece PCC 8801
PCC8801_3269	II		hypothetical protein	CP001287	3421741	3421974	77	forward	8034.83	4.2273	-2.5	Cyanothece PCC 8801
PCC8801_3270	II		hypothetical protein	CP001287	3422211	3422495	94	forward	10101.3	4.629	-2.5	Cyanothece PCC 8801
PCC8801_3271	II		hypothetical protein	CP001287	3422696	3422962	88	forward	9068.25	4.6576	-2	Cyanothece PCC 8801
PCC8801_3272	II		hypothetical protein	CP001287	3423004	3423165	53	forward	5708.63	5.6981	-0.5	Cyanothece PCC 8801
PCC8801_3273	II		hypothetical protein	CP001287	3423209	3423430	73	forward	7853.02	6.5554	0	Cyanothece PCC 8801
PCC8801_1978	IV	NHLP	hypothetical protein	CP001287	2053691	2053897	68	reverse	7411.28	3.5713	-10.5	Cyanothece PCC 8801
Cyan8802_2848	II		hypothetical protein	CP001701	2872751	2872972	73	reverse	7853.02	6.5554	0	Cyanothece PCC 8802
Cyan8802_2849	II		hypothetical protein	CP001701	2873016	2873177	53	reverse	5708.63	5.6981	-0.5	Cyanothece PCC 8802
Cyan8802_2850	II		hypothetical protein	CP001701	2873219	2873485	88	reverse	9068.25	4.6576	-2	Cyanothece PCC 8802
Cyan8802_2851	II		hypothetical protein	CP001701	2873686	2873970	94	reverse	10101.3	4.629	-2.5	Cyanothece PCC 8802
Cyan8802_2852	II		hypothetical protein	CP001701	2874207	2874440	77	reverse	8034.83	4.2273	-2.5	Cyanothece PCC 8802
Cyan8802_2855	II	HetP	hypothetical protein	CP001701	2880081	2880455	124	reverse	14664.6	9.6801	7.5	Cyanothece PCC 8802
Cyan8802_3411	II		hypothetical protein	CP001701	3482597	3482812	71	forward	7903.08	4.1767	-5.5	Cyanothece PCC 8802
Cyan8802_3412	II		conserved hypothetical protein	CP001701	3482828	3483271	147	forward	16092.3	6.2319	-0.5	Cyanothece PCC 8802
Cyan8802_3413	II	N11P	Protein of unknown function nitrogen fixation	CP001701	3483276	3483584	102	forward	11944.3	4.0423	-11.5	Cyanothece PCC 8802
Cyan8802_3414	II	N11P	Protein of unknown function nitrogen fixation	CP001701	3483600	3483938	112	forward	12664	4.0368	-10	Cyanothece PCC 8802
Cyan8802_3420	II	NHLP	hypothetical protein	CP001701	3488489	3488656	55	forward	5913.61	3.9376	-5	Cyanothece PCC 8802
Cyan8802_2005	IV	NHLP	hypothetical protein	CP001701	2023938	2024144	68	reverse	7411.28	3.5713	-10.5	Cyanothece PCC 8802
CRC_00499	III	NHLP	hypothetical protein	ACYA01000015	20344	20571	75	reverse	8185.2	3.7858	-5	Cylindrospermopsis raciborskii CS 505
CRC_00500	III	NHLP	hypothetical protein	ACYA01000015	20752	20934	60	reverse	6276.14	3.844	-4	Cylindrospermopsis raciborskii CS 505
CDS16	III			ACYA01000015	21268	21357	29	reverse	3180.84	10.1195	2	Cylindrospermopsis raciborskii CS 505
CRC_00502	III		hypothetical protein	ACYA01000015	21421	21588	55	reverse	6246.12	3.5321	-5	Cylindrospermopsis raciborskii CS 505
CDS17	III	N11P		ACYA01000015	21818	21949	43	forward	5145.1	10.7449	5	Cylindrospermopsis raciborskii CS 505
MC7420_4705	II		hypothetical protein	DS989846	15077	15457	126	forward	13837.2	5.8978	-0.5	Microcoleus chthonoplastes PCC 7420
MC7420_4712	II	NHLP	hypothetical protein	DS989846	27808	28014	68	reverse	7411.36	3.7346	-5	Microcoleus chthonoplastes PCC 7420
MC7420_4816	II		hypothetical protein	DS989846	28463	28687	74	reverse	7774.83	4.8902	-1.5	Microcoleus chthonoplastes PCC 7420
MC7420_4655	II		hypothetical protein	DS989846	355017	355145	42	forward	4414.15	8.0612	1.5	Microcoleus chthonoplastes PCC 7420
MC7420_4637	II	HetP	hypothetical protein	DS989846	365581	366039	152	forward	17134.2	7.5004	2	Microcoleus chthonoplastes PCC 7420
MC7420_4656	II		hypothetical protein	DS989846	366853	367164	103	forward	11387.2	3.6541	-12.5	Microcoleus chthonoplastes PCC 7420
MC7420_4785	II		hypothetical protein	DS989846	367291	367602	103	forward	11361.1	3.6156	-13.5	Microcoleus chthonoplastes PCC 7420
MC7420_4671	II		hypothetical protein	DS989846	367729	368043	104	forward	11590.4	3.7856	-12.5	Microcoleus chthonoplastes PCC 7420
MC7420_4780	II		hypothetical protein	DS989846	368177	368497	106	forward	11722.5	3.7296	-13	Microcoleus chthonoplastes PCC 7420
MC7420_5471	IV	NHLP	hypothetical protein	DS989847	228275	228523	82	reverse	8753.72	4.285	-4	Microcoleus chthonoplastes PCC 7420
MC7420_5567	IV		hypothetical protein	DS989847	228573	228722	49	forward	5404.4	10.4816	5.5	Microcoleus chthonoplastes PCC 7420
CDS35	IV			DS989847	228942	229037	31	forward	3473.04	13.1074	8	Microcoleus chthonoplastes PCC 7420
MAE_35960	II		unknown protein	AP009552	3245230	3245385	51	forward	5817.57	9.4335	1	Microcystis aeruginosa NIES 843
CDS1	I			AAVW01000051	14103	14372	89	forward	10007.6	8.5071	3	Nodularia spumigena CCY9414
CDS4	II			AAVW01000016	4311	4514	67	reverse	7790.1	8.4798	2	Nodularia spumigena CCY9414
N9414_07089	III	NHLP	hypothetical protein	AAVW01000089	1	179	59	reverse	6730.18	4.1133	-6	Nodularia spumigena CCY9414
N9414_07109	III	NHLP	hypothetical protein	AAVW01000089	5335	5625	96	reverse	10596.1	3.679	-10.5	Nodularia spumigena CCY9414
N9414_07114	III	NHLP	hypothetical protein	AAVW01000089	6114	6410	98	reverse	9719.49	3.3874	-11.5	Nodularia spumigena CCY9414
N9414_07119	III	NHLP	hypothetical protein	AAVW01000089	6967	7287	106	reverse	10308	3.3874	-11.5	Nodularia spumigena CCY9414
N9414_07129	III	DUF37	hypothetical protein	AAVW01000089	8438	8725	95	forward	11078.9	8.7702	7	Nodularia spumigena CCY9414
N9414_07134	III		hypothetical protein	AAVW01000089	9100	9414	104	forward	12117.4	3.949	-9	Nodularia spumigena CCY9414
N9414_12848	III		hypothetical protein	AAVW01000140	255	569	104	reverse	10615.7	3.0932	-8	Nodularia spumigena CCY9414
Aazo_0724	II	HetP	heterocyst differentiation protein	CP002059	762542	762925	127	forward	14458.5	10.0685	10.5	Nostoc azollae 0708
Aazo_0734	II		conserved hypothetical protein	CP002059	775983	776198	71	reverse	8038.24	4.1258	-5.5	Nostoc azollae 0708
Aazo_0735	II		conserved hypothetical protein	CP002059	776362	776595	77	reverse	8362.13	3.8831	-6.5	Nostoc azollae 0708
CDS5	II			CP002059	776793	776912	39	reverse	4596.55	8.8736	4	Nostoc azollae 0708
Aazo_0736	II	N11P	hypothetical protein	CP002059	777040	777288	82	reverse	9597.81	9.0789	1.5	Nostoc azollae 0708
CDS6	II			CP002059	778860	779075	71	forward	7970.21	6.4952	0	Nostoc azollae 0708
Aazo_0070	III		hypothetical protein	CP002059	60945	61157	70	reverse	7134.05	3.9869	-3	Nostoc azollae 0708
Aazo_0071	III		hypothetical protein	CP002059	61419	61658	79	reverse	8178.83	6.2202	-0.5	Nostoc azollae 0708
Aazo_0072	III		hypothetical protein	CP002059	62192	62371	59	reverse	6823.66	7.7905	1	Nostoc azollae 0708
Aazo_0073	III	N11P	hypothetical protein	CP002059	62641	62910	89	reverse	9494.3	6.456	0	Nostoc azollae 0708
Aazo_0077	III	NHLP	hypothetical protein	CP002059	68454	68777	107	reverse	10994.3	4.3496	-3	Nostoc azollae 0708
Aazo_0078	III	NHLP	hypothetical protein	CP002059	68892	69191	99	reverse	10328.5	4.2194	-3	Nostoc azollae 0708
Aazo_0079	III		hypothetical protein	CP002059	69234	69605	123	reverse	12517	4.2655	-3.5	Nostoc azollae 0708
Aazo_0080	III		hypothetical protein	CP002059	70087	70470	127	reverse	12137.4	3.5165	-7	Nostoc azollae 0708
Aazo_0081	III		hypothetical protein	CP002059	70872	71261	129	reverse	12182.6	3.7094	-5.5	Nostoc azollae 0708
Aazo_0083	III	DUF37	Protein of unknown function DUF37	CP002059	72301	72546	81	forward	9289.04	8.7724	6	Nostoc azollae 0708
CDS7	II			CP001037	4229781	4229978	65	forward	7650.08	9.3663	4.5	Nostoc punctiforme PCC 73102
CDS8	II			CP001037	4230464	4230703	79	reverse	8240.19	3.5093	-8	Nostoc punctiforme PCC 73102
CDS9	II			CP001037	4231116	4231304	62	reverse	6856.66	4.7636	-1.5	Nostoc punctiforme PCC 73102
Npun_R3386	II	NHLP	hypothetical protein	CP001037	4231435	4231626	63	reverse	6535.3	4.1662	-3.5	Nostoc punctiforme PCC 73102
Npun_R3387	II	N11P	hypothetical protein	CP001037	4231800	4232021	73	reverse	7801.85	4.1673	-3	Nostoc punctiforme PCC 73102
CDS18	III	NHLP		CP001037	7580633	7580920	95	forward	10061.2	6.7605	0	Nostoc punctiforme PCC 73102
CDS19	III			CP001037	7581400	7581528	42	forward	4660.3	7.2542	0.5	Nostoc punctiforme PCC 73102
Npun_F6131	III	NHLP	hypothetical protein	CP001037	7585824	7586141	105	forward	11447.6	5.6272	-1	Nostoc punctiforme PCC 73102
Npun_F6132	III	NHLP	hypothetical protein	CP001037	7586462	7586704	80	forward	8481.18	4.1079	-6	Nostoc punctiforme PCC 73102
CDS20	III	NHLP		CP001037	7586927	7587112	61	forward	7000.91	11.9802	6	Nostoc punctiforme PCC 73102
Npun_AF077	IV	N11P	hypothetical protein	CP001038	98536	98847	103	forward	11502.6	3.8174	-11	Nostoc punctiforme PCC 73102
Npun_R3204	IV	N11P	Protein of unknown function, nitrogen fixation	CP001037	3988720	3989034	104	reverse	11638	4.3876	-6	Nostoc punctiforme PCC 73102
Npun_R3207	IV	NHLP	hypothetical protein	CP001037	3994045	3994413	122	reverse	13416.2	4.5174	-4.5	Nostoc punctiforme PCC 73102
Npun_R3208	IV	NHLP	hypothetical protein	CP001037	3994471	3994875	134	reverse	14481.4	4.5545	-5	Nostoc punctiforme PCC 73102
Npun_R3209	IV	NHLP	nitrile hydratase-like protein	CP001037	3994977	3995333	118	reverse	13110.9	4.434	-6.5	Nostoc punctiforme PCC 73102
Npun_R3210	IV	NHLP	hypothetical protein	CP001037	3995391	3995786	131	reverse	14257.2	4.6227	-5	Nostoc punctiforme PCC 73102
Npun_R3211	IV	NHLP	nitrile hydratase-like protein	CP001037	3995890	3996246	118	reverse	13097.9	4.7351	-3.5	Nostoc punctiforme PCC 73102
Npun_R3212	IV	NHLP	nitrile hydratase-like protein	CP001037	3996266	3996619	117	reverse	12977.8	4.5082	-5	Nostoc punctiforme PCC 73102
Npun_R3313	IV	N11P	hypothetical protein	CP001037	4122141	4122422	93	reverse	10137.4	4.0872	-8	Nostoc punctiforme PCC 73102
Npun_F5045	IV	N11P	hypothetical protein	CP001037	6250456	6250731	91	forward	9758.99	4.3892	-5.5	Nostoc punctiforme PCC 73102
Npun_F5046	IV	N11P	hypothetical protein	CP001037	6250907	6251182	91	forward	9746.97	4.3742	-5.5	Nostoc punctiforme PCC 73102
Npun_R5053	IV		hypothetical protein	CP001037	1966407	1966862	151	reverse	15805.6	9.679	5	Nostoc punctiforme PCC 73102
Npun_BF050	V	N11P	hypothetical protein	CP001039	44866	45054	62	forward	6859.43	3.8807	-8	Nostoc punctiforme PCC 73102
Npun_BF051	V	N11P	hypothetical protein	CP001039	45267	45500	77	forward	8076.76	3.615	-10	Nostoc punctiforme PCC 73102
Npun_R1806	V	NHLP	hypothetical protein	CP001037	2227472	2227720	82	reverse	9236.21	4.8486	-2.5	Nostoc punctiforme PCC73102
Npun_R1807	V	NHLP	hypothetical protein	CP001037	2227844	2228143	99	reverse	10781.6	4.3196	-8	Nostoc punctiforme PCC73102
Npun_R1808	V	NHLP	hypothetical protein	CP001037	2228266	2228505	79	reverse	8602.4	3.6696	-11	Nostoc punctiforme PCC73102
Npun_R1809	V	NHLP	hypothetical protein	CP001037	2228535	2228792	85	reverse	9044.81	3.8513	-8.5	Nostoc punctiforme PCC73102
Npun_R1810	V	NHLP	hypothetical protein	CP001037	2228840	2229079	79	reverse	8362	4.0377	-7.5	Nostoc punctiforme PCC73102
Npun_R1811	V	NHLP	hypothetical protein	CP001037	2229176	2229415	79	reverse	8362	4.0377	-7.5	Nostoc punctiforme PCC73102
Npun_R1812	V	NHLP	hypothetical protein	CP001037	2229503	2229742	79	reverse	8415.1	4.0381	-7	Nostoc punctiforme PCC73102
Npun_R1813	V	NHLP	hypothetical protein	CP001037	2229829	2230068	79	reverse	8415.1	4.0381	-7	Nostoc punctiforme PCC73102
Npun_R1814	V	NHLP	hypothetical protein	CP001037	2230149	2230388	79	reverse	8371.04	3.901	-8	Nostoc punctiforme PCC73102
Npun_F3224	V	N11P	Protein of unknown function, nitrogen fixation	CP001037	4010815	4011102	95	forward	10405.7	4.6231	-3.5	Nostoc punctiforme PCC73102
Npun_F3225	V	N11P	Protein of unknown function, nitrogen fixation	CP001037	4011328	4011615	95	forward	10364.6	4.7951	-2.5	Nostoc punctiforme PCC73102
Npun_F3226	V	N11P	Protein of unknown function, nitrogen fixation	CP001037	4011850	4012143	97	forward	10750.1	4.6684	-3	Nostoc punctiforme PCC73102
CDS38	V	N11P		CP001037	4019116	4019316	66	reverse	7221.25	8.5225	1	Nostoc punctiforme PCC73102
all4236	I	NHLP	undefined product	BA000019	5072711	5073052	113	reverse	12661.8	7.7327	2.5	Nostoc sp 7120
all4237	I		undefined product	BA000019	5073514	5073816	100	reverse	11541.3	7.0711	1.5	Nostoc sp 7120
asl1930	II	HetP	HepP protein	BA000019	4096955	4097236	93	reverse	10846.8	8.8356	5	Nostoc sp 7120
CDS10	II			BA000019	2319491	2319712	73	reverse	8345.49	6.2271	-0.5	Nostoc sp 7120
asl1933	II		undefined product	BA000019	2319911	2320144	77	reverse	8185.96	3.9706	-6	Nostoc sp 7120
asl1934	II		undefined product	BA000019	2320254	2320487	77	reverse	8096.9	3.9706	-6	Nostoc sp 7120
asl1935	II		undefined product	BA000019	2320597	2320830	77	reverse	8157.94	3.9706	-6	Nostoc sp 7120
asl1936	II		undefined product	BA000019	2320962	2321207	81	reverse	8729.48	3.9756	-7	Nostoc sp 7120
asl1937	II		undefined product	BA000019	2321339	2321590	83	reverse	8889.7	4.0452	-6	Nostoc sp 7120
asl1938	II		undefined product	BA000019	2322164	2322421	85	reverse	9678.71	4.4564	-4	Nostoc sp 7120
CDS21	III			BA000019	1412549	1412749	66	forward	7221.44	9.3072	3.5	Nostoc sp 7120
asr1202	III	N11P	undefined product	BA000019	1418141	1418329	62	forward	6788.43	4.5456	-2	Nostoc sp 7120
asr1203	III	NHLP	undefined product	BA000019	1418674	1418961	95	forward	9923.78	8.4872	1	Nostoc sp 7120
asr1204	III	NHLP	undefined product	BA000019	1419485	1419691	68	forward	7943.77	12.325	6.5	Nostoc sp 7120
asr5146	III		undefined product	BA000019	6140331	6140585	84	forward	9718.74	4.078	-6.5	Nostoc sp 7120
asr5145	III		undefined product	BA000019	6139761	6140018	85	forward	9503.76	4.2145	-4	Nostoc sp 7120
asr5144	III		undefined product	BA000019	6139041	6139277	78	forward	8947.04	7.67	1	Nostoc sp 7120
alr5143	III	NHLP	undefined product	BA000019	6138040	6138390	116	forward	13266.5	4.1074	-6.5	Nostoc sp 7120
asr5142	III	NHLP	undefined product	BA000019	6137778	6138020	80	forward	8613.53	4.1409	-3	Nostoc sp 7120
alr5141	III	NHLP	undefined product	BA000019	6137283	6137615	110	forward	11605	4.6782	-3.5	Nostoc sp 7120
alr5140	III	NHLP	undefined product	BA000019	6136900	6137211	103	forward	10825.1	5.5838	-1	Nostoc sp 7120
asr5139	III	NHLP	undefined product	BA000019	6136565	6136807	80	forward	8323.1	3.9711	-5.5	Nostoc sp 7120
all7013	III	N11P	unknown protein	BA000020	398371	398673	100	reverse	10940.7	3.8697	-14	Nostoc sp 7120
asl7018	III		unknown protein	BA000020	393432	393611	59	reverse	6336.45	9.326	3.5	Nostoc sp 7120
CDS37	IV	N11P		BA000019	2429406	2429759	117	reverse	13164.8	4.0263	-10.5	Nostoc sp 7120
all2027	IV	NHLP	undefined product	BA000019	2427385	2427720	111	reverse	12548.2	4.4085	-7.5	Nostoc sp 7120
all2026	IV	NHLP	undefined product	BA000019	2426877	2427227	116	reverse	13455	4.165	-11.5	Nostoc sp 7120
asl2024	IV	NHLP	undefined product	BA000019	2422616	2422909	97	reverse	10487.8	4.2597	-6	Nostoc sp 7120
alr2015	IV		undefined product	BA000019	2409576	2410007	143	forward	16779.1	6.2393	-1	Nostoc sp 7120
alr2014	IV		undefined product	BA000019	2409116	2409568	150	forward	17669.5	3.9674	-15.5	Nostoc sp 7120
CDS39	V	N11P		BA000020	303901	304035	44	reverse	4901.69	11.0899	5.5	Nostoc sp 7120
CDS40	V	N11P		BA000020	304533	304667	44	reverse	4895.65	10.1163	2.5	Nostoc sp 7120
asl7296	V	N11P	undefined product	BA000020	305190	305372	60	reverse	6689.67	9.9748	2.5	Nostoc sp 7120
CDS41	V	N11P		BA000020	305850	305984	44	reverse	4876.63	10.926	5.5	Nostoc sp 7120
CDS42	V			BA000020	305603	305689	28	forward	3334.74	6.7312	0	Nostoc sp 7120
asr1611	VI	DUF37	undefined product	BA000019	1892945	1893199	84	forward	9798.5	9.0477	7.5	Nostoc sp 7120
alr2818	-	HetP	heterocyst differentiation protein	BA000019	3432364	3432843	159	forward	18246.5	6.6727	0.5	Nostoc sp 7120
P9303_21031	IV		conserved hypothetical protein	CP000554	1863606	1863776	56	forward	6122.23	4.1036	-3	Prochlorococcus marinus MIT 9303
P9303_21041	IV		conserved hypothetical protein	CP000554	1863968	1864201	77	forward	8895.97	8.6978	3.5	Prochlorococcus marinus MIT 9303
P9303_21141	IV		Thioredoxin family protein	CP000554	1876134	1876445	103	reverse	11534.3	4.4218	-4.5	Prochlorococcus marinus MIT 9303
P9303_21151	IV	DUF37	Uncharacterized conserved protein	CP000554	1876445	1876711	88	reverse	9752.37	9.125	6.5	Prochlorococcus marinus MIT 9303
PMT9312_1173	I	N11P	high light inducible protein-like protein	CP000111	1088986	1089240	84	reverse	9857	3.8093	-7	Prochlorococcus marinus MIT 9312
PMT9312_1174	I		hypothetical protein	CP000111	1090004	1090228	74	reverse	8431.83	10.4202	6.5	Prochlorococcus marinus MIT 9312
PMT9312_1175	I		conserved hypothetical protein	CP000111	1090291	1090704	137	reverse	15684.3	10.3208	9	Prochlorococcus marinus MIT 9312
PMT_0238	IV	N11P	possible DNA polymerase III beta subunit, cent	BX548175	271903	272205	100	reverse	10534.3	4.2815	-6.5	Prochlorococcus marinus MIT 9313
PMT_0239	IV	N11P	possible Indole-3-glycerol phosphate synthase	BX548175	272419	272715	98	reverse	10362.8	4.7772	-3	Prochlorococcus marinus MIT 9313
PMT_0241	IV	N11P	hypothetical	BX548175	273356	273631	91	reverse	9749.88	4.4342	-5	Prochlorococcus marinus MIT 9313
CDS36	IV			BX548175	273742	273921	59	reverse	6884.11	10.6513	6.5	Prochlorococcus marinus MIT 9313
PMT_0242	IV	N11P	hypothetical	BX548175	274290	274553	87	reverse	9042.89	4.0466	-8	Prochlorococcus marinus MIT 9313
PMT_0243	IV	N11P	possible REJ domain	BX548175	274751	274996	81	reverse	8473.3	4.3456	-4.5	Prochlorococcus marinus MIT 9313
PMT_0244	IV	N11P	hypothetical	BX548175	275220	275483	87	reverse	9013.98	4.2694	-5.5	Prochlorococcus marinus MIT 9313
PMT_0245	IV	N11P	hypothetical	BX548175	276160	276447	95	reverse	10189.3	4.1593	-7.5	Prochlorococcus marinus MIT 9313
PMT_2324	IV	N11P	hypothetical protein	BX548175	276687	276923	78	reverse	8419.18	4.1478	-7	Prochlorococcus marinus MIT 9313
PMT_2325	IV	NHLP	hypothetical protein	BX548175	277027	277254	75	reverse	8450.39	9.2957	2.5	Prochlorococcus marinus MIT 9313
PMT_0246	IV	NHLP	possible Profilin	BX548175	277305	277562	85	reverse	9496.65	4.541	-3	Prochlorococcus marinus MIT 9313
PMT_0247	IV	N11P	possible (M20568) ORF 11	BX548175	277780	278052	90	reverse	9807.99	4.5996	-3.5	Prochlorococcus marinus MIT 9313
PMT_0248	IV		possible Lysyl hydrolase	BX548175	278062	278340	92	reverse	10508	7.9124	1.5	Prochlorococcus marinus MIT 9313
PMT_2327	IV		conserved hypothetical protein	BX548175	284671	284904	77	reverse	8756.77	6.2339	-0.5	Prochlorococcus marinus MIT 9313
PMT_2328	IV		conserved hypothetical protein	BX548175	285096	285266	56	reverse	6108.24	4.1036	-3	Prochlorococcus marinus MIT 9313
PMT_0254	IV		NifU-like protein	BX548175	287028	287273	81	reverse	8807.24	4.1515	-6	Prochlorococcus marinus MIT 9313
PMT_0969	V		possible Bacterial Cytochrome Ubiquinol Oxidase	BX548175	1048135	1048386	83	reverse	9300.67	11.0209	5	Prochlorococcus marinus MIT 9313
PMT_2534	V		conserved hypothetical protein	BX548175	1048508	1048732	74	reverse	8416.72	10.465	5	Prochlorococcus marinus MIT 9313
CDS43	V			BX548175	1050810	1051007	65	reverse	7095.43	10.4859	7	Prochlorococcus marinus MIT 9313
PMT_0987	V		possible Protein of unknown function DUF131	BX548175	1066679	1066963	94	reverse	10298.1	10.9616	6.5	Prochlorococcus marinus MIT 9313
PMT_2548	V		conserved hypothetical protein	BX548175	1066984	1067160	58	reverse	5935.93	4.1052	-2	Prochlorococcus marinus MIT 9313
PMT_2549	V		conserved hypothetical protein	BX548175	1067693	1067875	60	forward	6265.19	6.4023	0	Prochlorococcus marinus MIT 9313
CDS44	V			BX548175	1068042	1068161	39	forward	4171.62	3.6611	-3.5	Prochlorococcus marinus MIT 9313
CDS45	V			BX548175	1064549	1064758	69	forward	7394.49	11.2044	4	Prochlorococcus marinus MIT 9313
PMT_2538	V		hypothetical protein	BX548175	1062024	1062212	62	forward	6273.13	8.0553	1.5	Prochlorococcus marinus MIT 9313
CDS46	V			BX548175	1052788	1052907	39	forward	4280.18	8.5526	1.5	Prochlorococcus marinus MIT 9313
CRD_00991	III		microcompartments protein	ACYB01000016	51793	52140	115	forward	12167	4.3333	-5	Raphidiopsis brookii D9
CRD_00992	III		microcompartments protein	ACYB01000016	52143	52493	116	forward	12347	7.5251	0.5	Raphidiopsis brookii D9
CRD_00994	III		hypothetical protein	ACYB01000016	54307	54474	55	forward	6269.07	3.4705	-6	Raphidiopsis brookii D9
CRD_00995	III		hypothetical protein	ACYB01000016	54824	55024	66	forward	7309.24	3.9869	-3	Raphidiopsis brookii D9
CDS22	III			ACYB01000016	55300	55458	52	forward	5474.2	3.2257	-5	Raphidiopsis brookii D9
CDS23	III			ACYB01000016	55743	55901	52	forward	5474.2	3.2257	-5	Raphidiopsis brookii D9
CRD_00996	III		hypothetical protein	ACYB01000016	56186	56410	74	forward	7667.68	3.5889	-5	Raphidiopsis brookii D9
Syncc9605_2499	V		hypothetical protein	CP000110	2304025	2304360	111	forward	12207	10.7433	4.5	Synechococcus CC9605
CDS24	III			AP008231	463788	464057	89	forward	9468.58	8.8932	1.5	Synechococcus elongatus PCC 6301
CDS25	III			AP008231	464111	464389	92	forward	9511.52	9.3953	3	Synechococcus elongatus PCC 6301
CDS26	III			AP008231	464479	464754	91	forward	9483.58	9.1883	1	Synechococcus elongatus PCC 6301
CDS27	III			AP008231	464842	465129	95	forward	9935.47	3.9388	-4	Synechococcus elongatus PCC 6301
Synpcc7942_1134	III		hypothetical protein	CP000100	1155654	1155962	102	reverse	10546.2	3.9388	-4	Synechococcus elongatus PCC 7942
CDS28	III			CP000100	1156050	1156325	91	reverse	9483.58	9.1883	1	Synechococcus elongatus PCC 7942
CDS29	III			CP000100	1156403	1156693	96	reverse	9768.81	9.3953	3	Synechococcus elongatus PCC 7942
CDS30	III			CP000100	1156735	1157016	93	reverse	9626.74	8.8932	1.5	Synechococcus elongatus PCC 7942
S7335_3409	I	DUF37	conserved hypothetical protein_TIGR00278	DS989904	3025248	3025499	83	forward	9631.44	9.6376	7	Synechococcus PCC 7335
S7335_2492	V	NHLP	hypothetical protein	DS989904	2881460	2881636	58	forward	6632.14	4.5681	-4.5	Synechococcus PCC 7335
SynRCC307_0490	I		Hypothetical protein	CT978603	455591	455830	79	forward	8791.84	8.5092	3	Synechococcus RCC307
SynRCC307_0494	I		Hypothetical protein	CT978603	456565	456843	92	reverse	9582.82	6.5037	0	Synechococcus RCC307
SynRCC307_0498	I		Hypothetical protein	CT978603	458668	458970	100	reverse	11587.4	10.7957	7.5	Synechococcus RCC307
SynRCC307_0500	I		Hypothetical protein	CT978603	459359	459706	115	forward	12246.2	8.2954	4.5	Synechococcus RCC307
SynRCC307_0503	I	N11P	hypothetical protein	CT978603	460706	460912	68	forward	7190.05	3.6245	-6.5	Synechococcus RCC307
SynRCC307_0507	I		Uncharacterized conserved membrane protein	CT978603	461597	461803	68	reverse	7518.27	10.4465	2.5	Synechococcus RCC307
RS9916_34567	IV		hypothetical protein	DS022299	1471370	1471729	119	reverse	13732.4	6.9598	1	Synechococcus RS9916
RS9916_34577	IV		hypothetical protein	DS022299	1472895	1473044	49	reverse	5661.55	7.556	0.5	Synechococcus RS9916
RS9916_36547	V		hypothetical protein	DS022299	1830471	1830647	58	forward	6061.71	4.0739	-3	Synechococcus RS9916
RS9917_05375	I		hypothetical protein	CH724158	1107903	1108163	86	forward	9120.18	7.5273	1	Synechococcus RS9917
RS9917_05350	I		possible photosystem II protein PsbZ (ycf9)	CH724158	1102043	1102231	62	reverse	6708.1	6.4887	0	Synechococcus RS9917
SYNW0409	II		hypothetical protein	BX548020	2027539	2027811	90	reverse	10677.9	12.0718	10	Synechococcus sp WH8102
WH5701_12473	I		hypothetical protein	AANO01000010	1118318	1118605	95	forward	11043.3	12.1533	11	Synechococcus WH 5701
WH5701_12503	I		hypothetical protein	AANO01000010	1126460	1126750	96	reverse	9914.84	9.0523	4	Synechococcus WH 5701
WH5701_03199	I		hypothetical protein	AANO01000003	527246	527383	45	reverse	4875.4	3.79	-6	Synechococcus WH 5701
SynWH7803_0552	V		Uncharacterized conserved membrane protein	CT971583	556259	556714	151	reverse	16123.5	5.1813	-2.5	Synechococcus WH 7803
SynWH7803_0553	V		Uncharacterized conserved membrane protein	CT971583	556748	557089	113	reverse	11589	4.4951	-5.5	Synechococcus WH 7803
SynWH7803_0554	V		hypothetical protein	CT971583	557139	557567	142	reverse	15316.2	4.7316	-6.5	Synechococcus WH 7803
Tery_0896	VII		conserved hypothetical protein	CP000393	1419416	1419658	80	reverse	9406.76	9.1123	4	Trichodesmium erythraeum IMS101
Tery_0898	VII		DNA polymerase, beta-like region	CP000393	1419957	1420268	103	reverse	11965.9	4.8363	-2.5	Trichodesmium erythraeum IMS101
Tery_0900	VII		conserved hypothetical protein	CP000393	1420682	1420915	77	reverse	9192.57	7.3617	0.5	Trichodesmium erythraeum IMS101
Tery_0895	VII		hypothetical protein	CP000393	1419001	1419309	102	reverse	12069	10.6523	13.5	Trichodesmium erythraeum IMS101
Tery_0897	VII		conserved hypothetical protein	CP000393	1419747	1419899	50	reverse	5840.72	5.4817	-1.5	Trichodesmium erythraeum IMS101
Tery_0899	VII		PilT protein-like	CP000393	1420322	1420510	62	reverse	6888.95	4.4913	-2	Trichodesmium erythraeum IMS101
CDS11	II	NHLP		CP000393	342751	342924	57	forward	6198.9	3.9388	-4	Trichodesmium erythraeum IMS101
CDS12	II	NHLP		CP000393	343694	343852	52	forward	5979.59	4.2434	-3	Trichodesmium erythraeum IMS101
CDS31	III			CP000393	1014731	1014961	76	forward	9401.47	9.8834	7.5	Trichodesmium erythraeum IMS101
CDS32	III			CP000393	1017160	1017384	74	forward	9129.71	9.3169	6.5	Trichodesmium erythraeum IMS101
CDS33	III			CP000393	1017591	1017803	70	forward	8531.12	8.7664	3.5	Trichodesmium erythraeum IMS101
Tery_0624	III		hypothetical protein	CP000393	1017941	1018180	79	forward	9324.16	8.9916	5.5	Trichodesmium erythraeum IMS101
